# Supplementary material for: A Novel Tetravalent Bispecific Immune Cell Engager Activates Natural Killer Cells to Kill Cancer Cells without Mediating Fratricide
Source: Antibodies (Basel). 2024 Sep 10;13(3):75. doi: 10.3390/antib13030075 (PMC11417942; doi:10.3390/antib13030075)
Supplement: Supplementary file 1 [file antibodies-13-00075-s001.zip]

Archive with 1 entries (1 files):
- antibodies-3121464-supplementary.pdf
